# Supplementary material for: Patterns of genomic divergence in sympatric and allopatric speciation of three Mihoutao (Actinidia) species
Source: Hortic Res. 2022 Mar 3;9:uhac054. doi: 10.1093/hr/uhac054 (PMC9113235; doi:10.1093/hr/uhac054)
Supplement: Web_Material_uhac054 [file web_material_uhac054.zip]

Archive with 2 entries (2 files):
- Sfigs.pdf
- Supplementary tables.pdf
